# Supplementary material for: Human and Animal Trypanosomes in Côte d'Ivoire Form a Single Breeding Population
Source: PLoS One. 2013 Jul 2;8(7):e67852. doi: 10.1371/journal.pone.0067852 (PMC3699513; doi:10.1371/journal.pone.0067852)
Supplement: Table S1 — Overview of sample origin, host, human serum resistance phenotype and alleles present for each microsatellite marker. The presence absence of TgSGP is also indicated, whether it possesses the full gene (1) or the progenitor VSG (2). (XLSX) [file pone.0067852.s001.xlsx]

## Sheet: Sheet1
											Microsatellite Alleles
						JS2		11/110		11/51		18		D2/7		PLC		IJ15/1		TGSGP (Presence, absence, 1 = full length, 2 = 3' Only)
	Name	Host	Serum Resistance	Location	Zymodeme	A	B	A	B	A	B	A	B	A	B	A	B	A	B
	MHOM/CI/78/TH1	Human	S	Vavoua	F	3	3	2	2	1	1	1	4	1	1	3	3	2	2	0
	MHOM/CI/78/TH112	Human	S	Bouafle	C	2	3	2	2	1	1	2	4	1	1	3	4	2	1	0
	MHOM/CI/78/TH114	Human	R	Bouafle	L	3	6	1	2	1	2	1	4	1	2	2	4	1	3	0
	MHOM/CI/78/TH126	Human	I	Bouafle	I	2	2	2	2	1	1	2	4	1	1	2	2	3	1	0
	MSUS/CI/78/TSW065	Pig	S	Bouafle	Z	3	3	1	2	1	1	1	2	1	1	2	2	1	1	0
	MSUS/CI/78/TSW100	Pig	I	Bouafle	Z	3	3	1	2	1	1	1	2	1	1	2	2	1	1	0
	MSUS/CI/78/TSW113	Pig	I	Bouafle	L	3	4	2	2	1	1	3	8	1	1	3	5	1	1	0
	MSUS/CI/78/TSW115A	Pig	R	Bouafle	L	3	3	2	2	1	1	8	5	1	1	3	3	1	1	0
	MSUS/CI/78/TSW155	Pig	S	Vavoua	AB	3	9	2	2	1	1	1	2	1	1	2	2	1	1	0
	MSUS/CI/78/TSW158	Pig	I	Vavoua	Z	4	4	2	2	1	1	1	1	1	5	2	3	1	1	2
	MSUS/CI/78/TSW168	Pig	I	Bouafle	P	3	4	2	3	1	1	4	8	1	4	3	3	2	4	0
	MSUS/CI/78/TSW175	Pig	R	Bouafle	S	2	3	1	2	1	3	2	2	1	2	2	2	1	3	0
	MSUS/CI/78/TSW178	Pig	S	Bouafle	AJ	1	1	2	2	1	1	2	2	1	2	2	2	1	1	0
	MSUS/CI/78/TSW18	Pig	I	Bouafle	N	3	3	2	2	1	1	2	4	1	1	2	2	4	1	0
	MSUS/CI/78/TSW182	Pig	I	Bouafle	S	2	3	1	2	1	1	2	2	1	2	2	2	2	3	0
	MSUS/CI/78/TSW187	Pig	I	Vavoua	B	3	3	2	2	1	1	1	2	1	1	3	3	1	3	0
	MSUS/CI/78/TSW19	Pig	I	Bouafle	AE	1	1	2	2	1	1	2	4	1	4	3	4	1	1	0
	MSUS/CI/78/TSW190	Pig	I	Bouafle	Q	1	9	1	2	1	1	1	4	1	1	3	3	1	3	0
	MSUS/CI/78/TSW196	Pig	S	Bouafle	J	3	3	1	2	1	1	2	1	1	5	2	2	1	1	0
	MSUS/CI/78/TSW209	Pig	I	Bouafle	K	2	3	2	2	1	1	1	8	1	1	1	2	1	3	2
	MSUS/CI/78/TSW251	Pig	S	Bouafle	K	3	3	1	2	1	1	1	8	1	1	2	2	1	1	0
	MSUS/CI/78/TSW308	Pig	I	Bouafle	AD	3	3	2	2	1	1	1	1	5	5	2	4	1	3	2
	MSUS/CI/78/TSW332	Pig	S	Bouafle	L	3	3	2	2	1	1	2	4	1	1	3	3	1	1	0
	MSUS/CI/78/TSW38	Pig	S	Bouafle	J	1	2	2	2	1	1	1	2	5	4	2	2	3	3	0
	MSUS/CI/78/TSW390	Pig	S	Bouafle	M	1	2	2	2	1	1	1	1	1	2	2	2	1	1	0
	MSUS/CI/78/TSW65	Pig	S	Bouafle	Z	1	3	2	2	1	2	1	2	1	1	2	2	1	3	0
	MSUS/CI/78/TSW77	Pig	I	Bouafle	J	4	4	2	2	1	3	2	8	1	1	2	3	4	1	0
	MHOM/83/DAL542	Human	R	Vavoua	A	4	7	2	2	1	2	1	2	3	3	2	2	1	1	1
	MHOM/84/DAL740	Human	R	Vavoua	A	4	7	2	2	1	1	1	2	10	3	2	2	1	1	1
	MHOM/CI/52/ELIANE	Human	R			4	7	2	2	1	1	1	2	6	6	2	2	1	1	1
	MHOM/83/DAL595	Human	R	Gagnoa	A	4	7	2	2	1	2	1	2	6	6	2	2	1	1	1
	MHOM/83/DAL598	Human	R	Daloa	A	4	7	2	2	1	2	1	2	6	6	2	2	1	1	1
	MHOM/83/DAL642	Human	R	Daloa	A	5	7	2	2	1	2	1	2	3	3	2	2	1	1	1
	MHOM/83/DAL645	Human	R	Daloa	A	4	7	2	2	1	2	1	2	6	6	2	2	1	1	1
	MHOM/83/DAL403	Human	R	Daloa	A	5	7	2	2	1	2	1	2	3	3	2	2	1	1	1
	MHOM/83/DAL633	Human	R	Daloa	A	4	7	2	2	1	2	1	2	6	6	2	2	1	1	1
	MHOM/83/DAL587	Human	R	Bouafle	A	5	7	2	2	1	1	1	2	3	3	2	2	1	1	1
	MHOM/CI/86/DAL972	Human	R	Daloa	A	4	7	2	2	1	1	1	2	6	6	2	2	1	1	1
	MHOM/CI/82/DAL494	Human	R	Vavoua	A	4	7	2	2	1	2	1	2	4	6	2	2	1	1	1
	MHOM/CI/82/DAL654	Human	R	Daloa	A	4	7	2	2	1	2	1	2	6	6	2	2	1	1	1
	MHOM/CI/83/DAL596	Human	R	Daloa	A	4	7	2	2	1	2	1	2	6	6	2	2	1	1	1
	MHOM/CI/83/DAL543	Human	R	Vavoua	A	4	7	2	2	1	2	1	2	3	3	2	2	1	1	1
	MHOM/CI/83/DAL607	Human	R	Daloa	A	4	7	2	2	1	2	1	2	3	3	2	5	1	1	1
	MHOM/CI/78/DAL069	Human	R	Daloa	A	4	7	2	2	1	1	1	2	6	6	2	2	1	1	1
	MHOM/CI/78/DAL072A	Human	R	Daloa	A	4	7	2	2	1	1	1	2	6	6	2	2	1	1	1
	MKOD/BF/80/KD3	Waterbuck	S	Burkino Faso	T	4	6	1	1	2	2	4	4	7	2	2	2	1	1	0
	MKOK/BF/80/KK1	Kob	I	Burkino Faso	AJ	3	3	2	2	1	1	1	2	8	4	2	2	2	1	0
	MKOK/BF/80/KK14	Kob	S	Burkino Faso	U	4	6	1	2	1	1	1	6	1	2	2	1	3	3	0
	MKOK/BF/80/KK17	Kob	I	Burkino Faso	C	3	3	2	2	1	1	1	2	1	2	2	2	1	1	0
	MKOK/BF/80/KK18	Kob	R	Burkino Faso	O	3	3	1	1	1	1	2	8	1	2	1	1	1	1	0
	MKOK/BF/80/KK25	Kob	R	Burkino Faso	AL	3	3	1	2	1	1	2	8	1	2	1	1	1	1	2
	MKOK/BF/80/KK33	Kob	S	Burkino Faso	X	4	4	2	2	1	1	7	7	1	4	1	1	2	3	0
	MALC/BF/80/AB14	Hartebeast	S	Burkino Faso	B	3	3	2	2	1	1	1	1	5	5	1	1	1	1	0
	MBOI/BF/80/TC125	Cattle	R	Burkino Faso	B	3	3	1	1	2	2	2	2	1	1	2	2	1	1	0
	MBOI/BF/80/TC126	Cattle	R	Burkino Faso	U	4	6	2	3	1	1	2	4	1	1	2	2	1	1	0
	MKOK/BF/80/KK7	Kob	S	Burkino Faso	AM	4	6	1	2	1	1	1	6	1	1	2	1	5	3	0
